# Supplementary material for: Towards harmonisation of entomological surveillance in the Mediterranean area
Source: PLoS Negl Trop Dis. 2019 Jun 13;13(6):e0007314. doi: 10.1371/journal.pntd.0007314 (PMC6563966; doi:10.1371/journal.pntd.0007314)
Supplement: S1 Table — (XLSX) [file pntd.0007314.s001.xlsx]

## Sheet: Feuil1
Country	Laboratory
Albania	Institute of Public Health, Entomology Laboratory
Algeria	Institut Pasteur of Algeria, Eco-épidemiologie Parasitaire et Génétique des Populations
Armenia	National Center for Disease Control, Reference Laboratory Center
Bosnia and Herzegovina	PI Veterinary Institute of the Republic of Srpska
Egypt	Entomology Department, Faculty of Science, Ain Shams University, Abbassia, Cairo 11566, Egypt
Georgia	National Center for Disease Control and Public Health
Jordan	Ministry of Health, Parasitic and Zoonotic Diseases Department
Kosovo	University of Prishtina, Faculty of Agriculture and Veterinary Sciences
Lebanon	Lebanese University, Laboratory of Immunology
Libya	National Center for Disease Control, Laboratory of parasitology and vector borne diseases
Moldova	Institute of Zoology, Laboratory of Systematics and Molecular Phylogeny
Montenegro	Biotechnical faculty, Laboratory for applied zoology
Morocco	Institut Pasteur du Maroc, Laboratoire des Maladies Vectorielles
Morocco	Institut National d’Hygiène, Laboratoire d’Entomologie Médicale
Palestine	Ministry of Health, Central public health laboratory
Serbia	Faculty of Agriculture, University of Novi Sad, Laboratory for Medical and Veterinary Entomology
The Former Yougoslav Republic of Macedonia	Institute of Public Health, Laboratory for Virology and molecular diagnostics
Tunisia	Institut Pasteur of Tunis, Medical Entomology Laboratory
Turkey	Hacettepe University, Ecological Research Laboratories-Vector Ecology Research Group
